# Supplementary material for: Both-Column Acetabular Fractures: Does Surgical Approach Vary Based on Using Virtual 3D Reconstructions?
Source: Diagnostics (Basel). 2023 May 5;13(9):1629. doi: 10.3390/diagnostics13091629 (PMC10178242; doi:10.3390/diagnostics13091629)
Supplement: Supplementary file 1 [file diagnostics-13-01629-s001.zip]

Archive with 1 entries (1 files):
- diagnostics-2371274-supplementary.pdf
